# Supplementary material for: High Performance of Metallic Thin Films for Resistance Temperature Devices with Antimicrobial Properties
Source: Sensors (Basel). 2022 Oct 9;22(19):7665. doi: 10.3390/s22197665 (PMC9570709; doi:10.3390/s22197665)
Supplement: Supplementary file 1 [file sensors-22-07665-s001.zip]

Archive with 1 entries (1 files):
- sensors-1934183-Supplementary.pdf
